# Supplementary material for: C9orf72, a protein associated with amyotrophic lateral sclerosis (ALS) is a guanine nucleotide exchange factor
Source: PeerJ. 2018 Oct 17;6:e5815. doi: 10.7717/peerj.5815 (PMC6195791; doi:10.7717/peerj.5815)
Supplement: Supplemental Information 1 — Raw numeric data for Fig. 8 presented in the manuscript. [file peerj-06-5815-s001.zip]

Archive with 5 entries (5 files):
- C9-varying-conc_30MAR2017.xlsx
- C9-varying-conc_6DEC2016.xlsx
- GEF-concentration.xlsx
- GEF-time.xlsx
- GEF_TIME-COURSE.xlsx
