# Supplementary material for: C9orf72, a protein associated with amyotrophic lateral sclerosis (ALS) is a guanine nucleotide exchange factor
Source: PeerJ. 2018 Oct 17;6:e5815. doi: 10.7717/peerj.5815 (PMC6195791; doi:10.7717/peerj.5815)
Supplement: Supplemental Information 1 — Raw numeric data for Fig. 8 presented in the manuscript. [file peerj-06-5815-s001.zip › C9-varying-conc_30MAR2017.xlsx]

## Sheet: End point_1
User: USER
Path: C:\Program Files (x86)\BMG\CLARIOstar\User\Data\
Test ID: 943
Test Name: gef-shalini
Date: 30/03/2017
Time: 13:23:44
Luminescence																		2016-12-06
																	Rab5A	Rab7A	Rab11A	RhoA	cdc42			Dbs-cdc42
																0	289013	312387	297410	281311	261856			268549
	Raw Data (545-50)		for 30/03/2017													1	284800	305876	240484	259680	243058
	1	2	3	4	5	6	7	8	9	10	11	12				2	279275	200455	156199	241916	213418			85366
A	205253	146547	8911	293553	7939	8770	301916	52707	9413	302879	113793	18336				5	93547	144441	131446	207875	93423
B	240233	140803	7659	276433	107558	9082	301284	105355	8858	291200	110508	18388				10	53188	31509	29039	70430	30100
C	69919	98637	7669	283577	122489	8784	292449	7098	8803	294815	116184	13212				20	29560	30583	27349	23833	28084
D	127747	16407	5716	204208	12751	16656	154312	14680		185493	16531	7777
E	156913	10986	7108	200449	13395	8421	216184	13757		187797	17718	6865
F	181133	11615	7341	198423	15173	7438	139733	7868		171023	15574	7356
G	260614	239147	241062	96024	110542	354692	188459	160307	105957
H	8002	7729	8125	7031	3906	6162
			Rab5A	Rab11A	Rac1	RhoA	Cdc42
		0	222743	284521	298550	296298	246941
		1	169023	201027	170076	181438	187086
		2	143675	115024	105355	113495	151574
		5	11300	13773	14219	16608	n/a
		10	8080	8879	9025	15800	7952
		20	6722	7930	7157	7333	5700
		Rab5A	Rab11A	Rac1	RhoA	Cdc42
	0	222743	284521	298550	296298	246941
	1	169023	201027	170076	181438	187086
	2	143675	115024	105355	113495	151574
	5	11300	13773	14219	16608	n/a
	10	8080	8879	9025	15800	7952
	20	6722	7930	7157	7333	5700
