# Supplementary material for: C9orf72, a protein associated with amyotrophic lateral sclerosis (ALS) is a guanine nucleotide exchange factor
Source: PeerJ. 2018 Oct 17;6:e5815. doi: 10.7717/peerj.5815 (PMC6195791; doi:10.7717/peerj.5815)
Supplement: Supplemental Information 1 — Raw numeric data for Fig. 8 presented in the manuscript. [file peerj-06-5815-s001.zip › C9-varying-conc_6DEC2016.xlsx]

## Sheet: End point_1
User: USER
Path: C:\Program Files (x86)\BMG\CLARIOstar\User\Data\
Test ID: 845
Test Name: gef-shalini
Date: 06/12/2016
Time: 12:10:36
Luminescence
	Raw Data (545-50)
	1	2	3	4	5	6	7	8	9	10	11	12
A	284535	285199	95003	313588	329798	32997	311522	26871	31465	286471	232479	46794
B	288444	290887	27532	311383	201858	30851	275353	136558	27059	281274	242338	74644
C	294061	261739	37029	312190	69709	30678	305356	230909	28594	276189	250931	89851
	289013	279275	53188	312387	200455	31508.7	297410	131446	29039.3	281311	241916	70429.7
D	284345	226876	29676	291888	81207	30753	49576	236500	26579	194058	261065	24140
E	282734	26585	29918	308886	137193	31413	257818	252390	27784	200515	257467	23581
F	287320	27179	29085	316855	214923	29582	161204	232561	27683	229051	260508	23779
	284800	93546.7	29559.7	305876	144441	30582.7	156199	240484	27348.7	207875	259680	23833.3
G	287407	244794	253366	261856	284974	272991	171210	243058	236872	130218	273165	213418	26139	29506	28606	28083.7
H	88839	92535	98896	93423.3	29650	30105	30544	30099.7	264276	256694	284676	268549	77030	94866	84202	85366
	Rab5A	Rab7A	Rab11A	RhoA	cdc42		Dbs-cdc42							Rab5A	Rab7A	Rab11A	RhoA	cdc42			Dbs-cdc42
0	289013	312387	297410	281311	261856		268549						0	289013	312387	297410	281311	261856			268549
1	284800	305876	156199	207875	243058								1	284800	305876	240484	259680	243058
2	279275	200455	131446	241916	213418		85366						2	279275	200455	156199	241916	213418			85366
5	93547	144441	240484	259680	28084								5	93547	144441	131446	207875	93423
10	53188	31509	29039	70430	93423								10	53188	31509	29039	70430	30100
20	29560	30583	27349	23833	30100								20	29560	30583	27349	23833	28084
