# Supplementary material for: C9orf72, a protein associated with amyotrophic lateral sclerosis (ALS) is a guanine nucleotide exchange factor
Source: PeerJ. 2018 Oct 17;6:e5815. doi: 10.7717/peerj.5815 (PMC6195791; doi:10.7717/peerj.5815)
Supplement: Supplemental Information 1 — Raw numeric data for Fig. 8 presented in the manuscript. [file peerj-06-5815-s001.zip › GEF-concentration.xlsx]

## Sheet: Sheet1
Varying concentration of C9orf72
06/12/2016 and 30/03/2017
	µM	Rab5A	Rab7A	Rab11A	RhoA	cdc42	Dbs-cdc42
	0	289013	312387	297410	281311	261856	268549
2016-12-06	1	284800	305876	240484	259680	243058
	2	279275	200455	156199	241916	213418	85366
	5	93547	144441	131446	207875	93423
	10	53188	31509	29039	70430	30100
	20	29560	30583	27349	23833	28084
		Rab5A	Rab11A	Rac1	RhoA	Cdc42
	0	222743	284521	298550	296298	246941
	1	169023	201027	170076	181438	187086
	2	143675	115024	105355	113495	151574
2017-03-30	5	11300	13773	14219	16608	n/a
	10	8080	8879	9025	15800	7952
	20	6722	7930	7157	7333	5700
6/12 and 30/3 togerther		Rab5A	Rab5A	Rab7A	Rab11A	Rab11A	RhoA	RhoA	cdc42	Cdc42
	0	222743	289013	312387	284521	297410	281311	296298	261856	246941
	1	169023	284800	305876	201027	240484	259680	181438	243058	187086
	2	143675	279275	200455	115024	156199	241916	113495	213418	151574
	5	11300	93547	144441	13773	131446	207875	16608	93423
	10	8080	53188	31509	8879	29039	70430	15800	30100	7952
	20	6722	29560	30583	7930	27349	23833	7333	28084	5700
		Rab5A	Rab7A	Rab11A	RhoA	Cdc42
average of 6/12 and 30/3	0	255878	312387	290966	288804	254398
	1	226912	305876	220756	220559	215072
	2	211475	200455	135612	177706	182496
	5	52423.5	144441	72609.5	112242	93423
	10	30634	31509	18959	43115	19026
	20	18141	30583	17639.5	15583	16892
