# Supplementary material for: C9orf72, a protein associated with amyotrophic lateral sclerosis (ALS) is a guanine nucleotide exchange factor
Source: PeerJ. 2018 Oct 17;6:e5815. doi: 10.7717/peerj.5815 (PMC6195791; doi:10.7717/peerj.5815)
Supplement: Supplemental Information 1 — Raw numeric data for Fig. 8 presented in the manuscript. [file peerj-06-5815-s001.zip › GEF-time.xlsx]

## Sheet: Sheet1
	Time Course
	2017-04-11		Rab5A	Rab7A	Rab11A
		150	60761.3	58852	60542
		120	87173	84897	77248.7
		90	104238	99061.7	93518
		60	138740	128084	113490
		30	155094	156652	142039
		time (min)	RhoA	Cdc42
		30	98397	89005
		60	79681	72097
		90	55672	46284
		120	39199	40399
				time course %
			Rab5A	Rab7A	Rab11A
		0	0	0	0
		15	45.597	43.228	44.742
		30	50.64	48.208	48.684
		60	55.287	53.905	53.666
		90	60.332	59.662	58.475
		120	66.065	62.816	63.204
				RhoA	Cdc42
			0	0	0
			30	65.92	65.01
			60	72.41	71.659
			90	80.723	81.806
			120	86.427	84.119
