# Supplementary material for: C9orf72, a protein associated with amyotrophic lateral sclerosis (ALS) is a guanine nucleotide exchange factor
Source: PeerJ. 2018 Oct 17;6:e5815. doi: 10.7717/peerj.5815 (PMC6195791; doi:10.7717/peerj.5815)
Supplement: Supplemental Information 1 — Raw numeric data for Fig. 8 presented in the manuscript. [file peerj-06-5815-s001.zip › GEF_TIME-COURSE.xlsx]

## Sheet: End point_1
	Raw Data (545-50)		for Rab5A, Rab7A and Rab11A			TIME COURSE										Raw Data (545-50)		for RhoA and Cdc42
	1	2	3	4	5	6	7	8	9	10	11	12				1	2	3	4	5	6
A															A	90082	84557	118881	104756	98425	95803
B	57241	69522	55521		58013	55565	62978		75727	52348	53551				B	90262	104000	100929	89279	88461	89274
C	84240	88805	88474		84270	11029	85524		69916	68585	93245				C	87078	65806	94044	78727	82796	80078
D	97028	106117	109570		115838	112487	68860		80676	92429	107449				D	91387	73293	74362	70781	69502	76008
E	155102	132278	128840		134735	121088	128430		114565	98166	127738				E	64230	62132	50570	28862	75174	78297
F	151403	157144	156736		160031	148614	161310		136355	144129	145633				F	55564	53102	58350	43588	19431	48979
G															G	9362	57528	50707	27609	47125	46462
H															H
					Rab5A	Rab7A	Rab11A	RhoA	Cdc42
				150	60761.3	58852	60542
				120	87173	84897	77248.7	39199	40399
				90	104238	99061.7	93518	55672	46284
				60	138740	128084	113490	79681	72097
				30	155094	156652	142039	98397	89005
